# Supplementary material for: Antibacterial and Immunostimulatory Effects of Raziz Date Palm Pits in Streptococcus agalactiae-Infected Red Hybrid Tilapia
Source: Biology (Basel). 2025 Oct 3;14(10):1356. doi: 10.3390/biology14101356 (PMC12561124; doi:10.3390/biology14101356)
Supplement: Supplementary file 1 [file biology-14-01356-s001.zip]

Archive with 1 entries (1 files):
- biology-3839963-supplementary.pdf
